# Supplementary material for: DegNorm: normalization of generalized transcript degradation improves accuracy in RNA-seq analysis
Source: Genome Biol. 2019 Apr 16;20:75. doi: 10.1186/s13059-019-1682-7 (PMC6466807; doi:10.1186/s13059-019-1682-7)
Supplement: Supplementary file 5 — Table S3. This table compares the sensitivity (true-positive rate) achieved by different normalization methods in the differential expression analysis at FPR (false-positive rate) threshold = 0.05 for simulations I–IV. (XLSX 8 kb) [file 13059_2019_1682_MOESM5_ESM.xlsx]

## Sheet: Sheet1
	Simulation results
FPR threshold =0.05
TPR (sensitivity)	Latent	DegNorm	UQ	RUVr	TIN
Simulation I	0.827	0.821	0.827	0.8155	0.741
Simulation II	0.84	0.808	0.736	0.728	0.6535
Simulation III	0.8345	0.6585	0.5135	0.5065	0.3265
Simulation IV	0.8355	0.7695	0.737	0.7395	0.626
